# Supplementary material for: Colorless Polyimides Derived from 5,5′-bis(2,3-norbornanedicarboxylic anhydride): Strategies to Reduce the Linear Coefficients of Thermal Expansion and Improve the Film Toughness
Source: Polymers (Basel). 2023 Sep 20;15(18):3838. doi: 10.3390/polym15183838 (PMC10535765; doi:10.3390/polym15183838)
Supplement: Supplementary file 1 [file polymers-15-03838-s001.zip]

Archive with 1 entries (1 files):
- polymers-2604024-supplementary.pdf
